# Supplementary material for: Correlation of the sperm DNA fragmentation index with semen parameters and its impact on fresh embryo transfer outcomes—a retrospective study
Source: PeerJ. 2025 May 20;13:e19451. doi: 10.7717/peerj.19451 (PMC12101436; doi:10.7717/peerj.19451)
Supplement: Supplemental Information 1 [file peerj-13-19451-s001.csv]

femaleage	maleage	infertilityduration£¾2	femalebmi	basefsh	basee2	baselh	AMH	malebmi	abstinencedays	semenvolume	spermconcentration	forward	motion	group	DFI	normalform	Treatment	GNinitiatingdose	GNdays	HCGe2	HCGlh	HCGp	egg	fertilization	IVF 2PN	IVF fertilization 2pn cleavage number	IVF MII	Number of high-quality embryos for IVF fertilization	ICSI injection egg count	ICSI 2PN	Number of high-quality embryos for icsi fertilization	Number of high-quality embryos for icsi fertilization	Rescue ICSI injection egg count	Rescue ICSI 2PN	Rescue ICSI fertilization 2pn cleavage number	Late ICSI MII	Number of high-quality embryos for Rescue icsi fertilization	Type of embryo transfer	Numberofembryostransferred	biochemical pregnancy	clinical pregnancy	miscarriage	·ÖÃä	Delivery gestational week	Type of delivery	numberoflivebirths	gender	birthweight	gender2
23	24	¡Ü2 year	16.8	1.4	14.5	0.73	1.53	19.59183673	2	2.5	40.11	46.46	54.33	£¼30	9.87	4.93	Ultra long	2025	9	1148.4	1.09	0.42	5	icsi	NA	NA	NA	NA	5	3	3	0	NA	NA	NA	NA	NA	D3	2	yes	no	no	no	NA	NA	0	NA	NA	NA
29	33	>2 year	24.2	5.62	39.13	3.74	5.56	27.6816609	7	2	28.8	19.01	19.88	¡Ý30	49.32	6	Ultra long	2625	10	1372.37	0.39	0.83	14	ivf	9	8	11	0	NA	NA	NA	NA	NA	NA	NA	NA	NA	D6	2	no	no	no	no	NA	NA	0	NA	NA	NA
26	27	>2 year	23.8	4.18	65.38	5.13	4.84	27.44059917	2	4	24.95	67.09	69.62	¡Ý30	31.93	8.96	Ultra long	2250	10	3069.32	0.46	0.7	15	ivf	13	13	14	4	NA	NA	NA	NA	NA	NA	NA	NA	NA	D5	1	yes	yes	no	yes	39	Full-term delivery	1	boy	3650	NA
26	34	>2 year	26.8	2.84	63.16	5.48	1.83	21.97133586	7	4	52.55	24.52	27	£¼30	4.1	5.94	Ultra long	1575	9	1419.01	0.42	0.16	15	ivf	3	3	4	0	NA	NA	NA	NA	NA	NA	NA	NA	NA	D4	1	no	no	no	no	NA	NA	0	NA	NA	NA
26	32	¡Ü2 year	25.4	4.24	21.33	3.2	8.03	21.62629758	5	3	29.9	18.31	18.31	£¼30	14.25	4.98	Ultra long	1325	12	3846.97	1.19	0.56	22	ivf	17	17	21	6	NA	NA	NA	NA	NA	NA	NA	NA	NA	D5	1	yes	yes	no	yes	37	Full-term delivery	1	boy	2500	NA
32	36	>2 year	27.5	4.45	80.26	5.05	1.19	19.46740129	7	7	27.79	14.2	17.05	¡Ý30	32.86	5.88	Ultra long	3930	15	844.7	0.59	0.28	9	ivf	9	9	9	5	NA	NA	NA	NA	NA	NA	NA	NA	NA	D3	2	yes	yes	no	yes	38	Full-term delivery	2	girl	3000	girl
25	28	>2 year	20.8	6.54	47	2.35	2.13	22.5981405	7	3	31	13	19	¡Ý30	31.74	3.94	Ultra long	1800	10	1301.14	1.7	0.46	7	ivf	7	7	7	0	NA	NA	NA	NA	NA	NA	NA	NA	NA	D3	2	yes	yes	no	yes	39	Full-term delivery	1	boy	3200	NA
33	31	>2 year	19.1	8.52	35	4.53	3.16	26.82742078	4	1.5	28.3	17.86	24.11	¡Ý30	32	3	Ultra long	2475	11	846	2.33	1.45	10	icsi	NA	NA	NA	NA	10	8	8	1	NA	NA	NA	NA	NA	D5	1	yes	no	no	no	NA	NA	0	NA	NA	NA
27	30	>2 year	28.9	4.38	34.22	2.02	3.36	24.16326531	3	2.5	19.54	56.9	61.64	£¼30	9.43	5.91	Ultra long	2100	9	901	0.752	0.587	7	ivf	5	5	6	3	NA	NA	NA	NA	NA	NA	NA	NA	NA	D5	1	no	no	no	no	NA	NA	0	NA	NA	NA
33	31	>2 year	24.7	6.15	93.96	4.34	1.87	23.4375	5	1.7	57.48	41.76	46.15	¡Ý30	37.35	6.86	Ultra long	2700	12	1512	1.08	0.242	7	ivf	4	4	5	2	NA	NA	NA	NA	NA	NA	NA	NA	NA	D4	2	yes	yes	no	yes	32	premature birth	1	girl	1800	NA
33	34	>2 year	25.4	5.49	11.8	2.03	2.02	22.77318641	5	3	62.74	60.63	68.9	£¼30	21.7	8.87	Ultra long	1775	10	1196	1.76	0.171	9	ivf	4	3	8	0	NA	NA	NA	NA	NA	NA	NA	NA	NA	D3	2	yes	yes	no	yes	40	Full-term delivery	1	girl	3500	NA
26	27	>2 year	20.6	7.61	65.4	8.39	6.12	28.37370242	4	5.5	64.26	35.66	42.65	£¼30	7.95	5.91	Ultra long	2325	13	2609	0.975	0.249	14	ivf	4	4	7	0	NA	NA	NA	NA	NA	NA	NA	NA	NA	D5	1	yes	yes	no	yes	38	Full-term delivery	1	girl	2550	NA
30	30	>2 year	17.3	4.75	54	5.37	2.42	24.24242424	5	2	22.39	40	46.67	£¼30	11.04	5.88	Ultra long	1950	9	1172	1.53	0.3	15	icsi	NA	NA	NA	NA	10	3	3	1	NA	NA	NA	NA	NA	D3	2	no	no	no	no	NA	NA	0	NA	NA	NA
27	30	¡Ü2 year	20	6.5	16.7	5.36	4.91	22.49134948	3	2.2	21.64	57.64	64.63	£¼30	6.13	5.8	Ultra long	2100	12	2153	1.43	0.579	15	ivf	15	14	15	1	NA	NA	NA	NA	NA	NA	NA	NA	NA	D3	2	yes	yes	no	yes	37	Full-term delivery	2	girl	2400	girl
37	38	>2 year	26.4	6.38	23.3	5.9	4.32	24.69135802	4	3.5	19.14	14.4	20.16	£¼30	15.92	4.33	Ultra long	2100	10	1235	1.05	0.433	14	icsi	NA	NA	NA	NA	12	12	12	3	NA	NA	NA	NA	NA	D5	1	no	no	no	no	NA	NA	0	NA	NA	NA
40	40	>2 year	18.6	9.27	47.3	7.15	1.4	22.72440348	7	2.5	69	63	73	£¼30	2.67	5.85	Ultra long	3300	14	279	1.28	0.05	2	icsi	NA	NA	NA	NA	2	2	2	1	NA	NA	NA	NA	NA	D3	2	no	no	no	no	NA	NA	0	NA	NA	NA
36	38	>2 year	23.7	5.41	42.31	1.82	2.34	30.58581193	7	2.2	65	57	68	¡Ý30	32	6.97	Ultra long	2025	9	1340	6.22	0.251	7	icsi	NA	NA	NA	NA	7	7	6	1	NA	NA	NA	NA	NA	D3	1	yes	yes	no	yes	38	Full-term delivery	1	boy	3100	NA
24	25	>2 year	22.6	5.5	297	16.9	3.68	25.35154137	4	4.2	27.53	3.43	6.44	¡Ý30	37	4.43	Ultra long	1200	10	1323	1.05	0.236	11	icsi	NA	NA	NA	NA	10	10	10	2	NA	NA	NA	NA	NA	D3	2	yes	no	no	no	NA	NA	0	NA	NA	NA
29	31	>2 year	24	5.5	79	1.87	33.47	24.48979592	7	3	81	49	54	£¼30	20.28	5	Ultra long	1700	10	1433	1.61	0.585	13	ivf	3	2	4	0	NA	NA	NA	NA	NA	NA	NA	NA	NA	D3	2	no	no	no	no	NA	NA	0	NA	NA	NA
40	38	>2 year	18.8	1.57	209	1.67	1.92	21.55102041	4	2.6	51.37	26.02	34.82	£¼30	20.89	4.31	Ultra long	2250	10	1642	1.32	0.415	9	icsi	NA	NA	NA	NA	6	5	5	1	NA	NA	NA	NA	NA	D3	2	no	no	no	no	NA	NA	0	NA	NA	NA
28	33	>2 year	17.1	5.38	429	20.2	3.85	22.03856749	4	3	37.57	16.35	24.53	¡Ý30	31.9	4.41	Ultra long	1537.5	12	2871	1.48	0.432	22	ivf	19	19	20	4	NA	NA	NA	NA	NA	NA	NA	NA	NA	D5	1	yes	yes	no	yes	36	premature birth	1	girl	2400	NA
29	35	¡Ü2 year	22.2	11.3	33.5	16.5	1.96	23.87511478	4	2.5	28.47	34.02	41.91	£¼30	21	4.33	Ultra long	2025	9	274	0.877	0.246	5	R-ICSI	NA	NA	NA	NA	NA	NA	NA	NA	5	5	5	5	0	D3	2	yes	yes	ectopic pregnancy	no	NA	NA	0	NA	NA	NA
27	30	>2 year	20.4	12.6	26.6	21.1	9.01	24.33747972	4	3	49.99	23.63	34.4	¡Ý30	31.05	3.86	Ultra long	1987.5	14	2658	2.43	0.756	13	ivf	10	10	13	0	NA	NA	NA	NA	NA	NA	NA	NA	NA	D3	2	yes	yes	no	yes	31	premature birth	2	boy	1500	girl
29	30	>2 year	17.8	8.07	84.2	0.846	5.1	19.59183673	3	3	27.22	15.61	18.14	¡Ý30	36.35	4.35	Ultra long	1900	14	3226	2.08	1.08	22	ivf	14	12	14	3	NA	NA	NA	NA	NA	NA	NA	NA	NA	D4	1	yes	yes	no	yes	39	Full-term delivery	1	boy	3450	NA
25	26	>2 year	19.1	4.06	104	5.85	4.68	19.03114187	7	2	24	37	46	£¼30	8.4	4.39	Ultra long	1200	10	2402	1.19	0.49	17	ivf	15	15	16	2	NA	NA	NA	NA	NA	NA	NA	NA	NA	D3	2	yes	yes	no	yes	37	Full-term delivery	1	girl	2700	NA
28	30	¡Ü2 year	20.7	6.42	128	9.1	1.8	24.27012472	4	3	109.15	63.64	77.92	¡Ý30	34.27	6.76	Ultra long	2775	14	907	0.709	0.272	9	ivf	6	6	9	3	NA	NA	NA	NA	NA	NA	NA	NA	NA	D3	2	yes	yes	no	yes	40	Full-term delivery	1	girl	3500	NA
32	29	¡Ü2 year	23.6	4.41	60.1	2.23	2.66	27.75510204	4	3.7	74.3	22.26	33.39	¡Ý30	83.76	4.33	Ultra long	2175	10	2124	3.89	0.904	11	ivf	8	6	11	2	NA	NA	NA	NA	NA	NA	NA	NA	NA	D3	2	yes	yes	no	yes	36	premature birth	2	boy	3000	girl
27	32	>2 year	20.5	11.17	81.5	17.07	3.91	23.54788069	4	2.5	10.66	4.43	7.59	¡Ý30	35.09	0.99	Ultra long	1575	12	2936	2.2	0.755	14	icsi	NA	NA	NA	NA	11	4	3	1	NA	NA	NA	NA	NA	D3	2	yes	yes	yes	no	NA	NA	0	NA	NA	NA
37	42	>2 year	28.8	7.75	35	3.42	0.884	24.6097337	4	4	51.03	13.27	17.28	¡Ý30	35.99	4.46	Ultra long	2250	6	922	3.39	0.281	5	ivf	3	3	3	1	NA	NA	NA	NA	NA	NA	NA	NA	NA	D3	2	yes	yes	no	yes	38	Full-term delivery	1	boy	3850	NA
26	27	>2 year	20.3	8.52	42	5.87	3.56	23.10843458	5	5	21.7	17.12	20.21	£¼30	7.41	6.31	Ultra long	1700	10	1618	4.17	0.75	8	ivf	3	3	5	1	NA	NA	NA	NA	NA	NA	NA	NA	NA	D3	2	yes	yes	no	yes	35	premature birth	2	boy	2300	boy
33	34	>2 year	23.4	6.25	35.7	13	5.76	24.21875	4	1.5	161.36	28.99	43.92	¡Ý30	30.65	4.31	Ultra long	1462.5	11	2368	0.933	0.618	17	ivf	11	11	16	4	NA	NA	NA	NA	NA	NA	NA	NA	NA	D5	1	yes	yes	no	yes	39	Full-term delivery	1	boy	4150	NA
36	38	¡Ü2 year	21.8	4.62	29.9	2.33	2.62	24.22145329	5	4	95.11	25.62	35.86	£¼30	9.13	5.4	Ultra long	1087.5	8	894	1.86	0.174	7	ivf	3	3	6	1	NA	NA	NA	NA	NA	NA	NA	NA	NA	D3	2	yes	yes	yes	no	NA	NA	0	NA	NA	NA
30	31	¡Ü2 year	20	9.18	70.2	7.59	3.64	19.48696145	4	2.5	95.68	39.88	49.63	£¼30	11.2	6.47	Ultra long	3385	9	1353	0.986	0.944	9	ivf	8	7	8	1	NA	NA	NA	NA	NA	NA	NA	NA	NA	D3	2	yes	yes	no	yes	37	Full-term delivery	2	boy	2200	girl
32	33	>2 year	16.8	5.43	223	13.3	3.83	24.50894577	4	2	30.71	49.74	60.51	£¼30	6.71	6.47	Ultra long	1425	11	1358	1.13	0.331	11	ivf	8	8	9	3	NA	NA	NA	NA	NA	NA	NA	NA	NA	D5	1	no	no	no	no	NA	NA	0	NA	NA	NA
36	31	>2 year	24.8	6.58	15.654	11.25	7.72	19.83471074	4	3	226.96	52.32	83.14	¡Ý30	57.66	5.42	Ultra long	3262.5	14	2624	1.69	0.711	17	ivf	13	12	14	3	NA	NA	NA	NA	NA	NA	NA	NA	NA	D3	2	yes	yes	no	yes	36	premature birth	1	boy	2600	NA
29	32	¡Ü2 year	21.5	8.13	36.6	5.22	5.54	18.28571429	4	3	103.48	13.47	21.46	¡Ý30	38	6.73	Ultra long	1762.5	12	2756	0.889	0.402	22	ivf	10	10	10	1	NA	NA	NA	NA	NA	NA	NA	NA	NA	D3	2	yes	yes	no	yes	38	Full-term delivery	2	boy	2550	girl
31	27	¡Ü2 year	24	6.9	28	5.37	4.91	25.2493372	4	4.5	36.19	14.1	19.06	¡Ý30	32.25	3.83	Ultra long	1375	8	1559	1.93	0.365	16	ivf	9	8	12	1	NA	NA	NA	NA	NA	NA	NA	NA	NA	D4	1	yes	yes	ectopic pregnancy	no	NA	NA	0	NA	NA	NA
31	30	¡Ü2 year	23.2	1.59	119	1.31	2.07	30.86419753	4	2.3	29.65	2.39	7.17	¡Ý30	30.28	4.46	Ultra long	2025	11	1393	0.838	0.462	12	icsi	NA	NA	NA	NA	7	3	3	1	NA	NA	NA	NA	NA	D3	2	yes	yes	no	yes	40	Full-term delivery	1	boy	3400	NA
28	32	¡Ü2 year	28.9	4.74	28.2	3.19	4.4	23.38868656	4	2.5	13.78	37.71	47.43	¡Ý30	60.98	4.43	Ultra long	2850	16	2297	0.45	0.99	14	icsi	NA	NA	NA	NA	10	8	8	4	NA	NA	NA	NA	NA	D5	1	yes	yes	no	yes	38	Full-term delivery	1	boy	3150	NA
28	33	>2 year	22	6.57	26.9	21.5	8.54	27.39817568	4	2	136.44	45.02	62.16	¡Ý30	36.2	5.45	Ultra long	1312.5	12	2940	1.12	0.25	13	ivf	7	7	13	0	NA	NA	NA	NA	NA	NA	NA	NA	NA	D3	2	no	no	no	no	NA	NA	0	NA	NA	NA
38	37	>2 year	24.2	7.37	26.2	7.67	3.02	23.66143862	4	1.5	276.41	46.07	68.29	£¼30	5.16	13.88	Ultra long	2175	11	1343	1.61	0.05	7	ivf	4	4	6	2	NA	NA	NA	NA	NA	NA	NA	NA	NA	D3	2	no	no	no	no	NA	NA	0	NA	NA	NA
32	33	¡Ü2 year	28	4.71	24.4	2.27	1.81	23.87511478	4	2	103.01	25.78	39.17	¡Ý30	35.05	6.9	Ultra long	1550	9	1499	2.48	0.317	12	ivf	11	11	12	5	NA	NA	NA	NA	NA	NA	NA	NA	NA	D5	1	yes	yes	no	yes	39	Full-term delivery	1	girl	3650	NA
43	49	>2 year	25.8	3.62	55.94	2.15	3.4	26.6727633	5	4	54.01	30.7	41.52	£¼30	8.39	4.93	antagonist	2775	11	2040	5.35	0.666	10	icsi	NA	NA	NA	NA	7	7	7	0	NA	NA	NA	NA	NA	D3	2	yes	yes	no	yes	40	Full-term delivery	1	boy	3750	NA
32	35	¡Ü2 year	21.2	7.67	41.5	4.57	1.23	30.11621315	4	3	24.76	26.34	35.11	¡Ý30	32.07	3.94	Ultra long	2025	9	2238	2.33	0.72	14	R-ICSI	4	4	4	0	NA	NA	NA	NA	10	10	10	10	0	D3	2	yes	no	no	no	NA	NA	0	NA	NA	NA
32	35	¡Ü2 year	25.4	7.97	35.6	2.46	1.21	20.9839876	4	2.6	50.56	31.78	41.59	£¼30	27.1	4.9	Ultra long	2425	10	1263	1.48	0.342	11	R-ICSI	3	3	3	1	NA	NA	NA	NA	5	4	4	5	0	D3	2	yes	yes	no	yes	38	Full-term delivery	1	girl	3350	NA
31	28	¡Ü2 year	19.3	8.81	42.8	3.39	2.45	22.83950617	7	2	21	34	40	¡Ý30	38.2	4.41	Ultra long	1950	9	1290	1.3	0.658	14	ivf	11	11	13	2	NA	NA	NA	NA	NA	NA	NA	NA	NA	D5	1	yes	yes	no	yes	33	premature birth	1	boy	2170	NA
34	34	>2 year	20	7	27.3	6.28	5.74	21.77384236	4	3	24.69	44.5	53.11	£¼30	11.67	5.39	Ultra long	1675	12	2656	1.66	0.728	21	ivf	11	11	16	3	NA	NA	NA	NA	NA	NA	NA	NA	NA	D5	1	yes	yes	no	yes	37	Full-term delivery	1	boy	3400	NA
34	36	>2 year	15.6	6.46	46.96	4.99	4.09	25.95155709	4	2.5	31.03	24.11	32.23	£¼30	19.3	6.4	Ultra long	1050	5	1560	1.94	0.822	10	ivf	6	6	9	5	NA	NA	NA	NA	NA	NA	NA	NA	NA	D4	1	no	no	no	no	NA	NA	0	NA	NA	NA
26	38	¡Ü2 year	18.4	2.44	13.624	5.43	4.01	22.85714286	4	4.5	21.91	5.93	11.32	¡Ý30	31.56	4.41	Ultra long	1875	12	2151	3.66	0.688	16	icsi	NA	NA	NA	NA	14	13	13	1	NA	NA	NA	NA	NA	D4	1	yes	yes	no	yes	38	Full-term delivery	1	boy	3000	NA
24	26	¡Ü2 year	21	6.04	35.8	8.53	3.56	23.03004535	4	5	56.11	53.89	64.84	£¼30	5.44	8.25	Ultra long	1650	12	2137	0.994	0.781	22	ivf	16	15	20	3	NA	NA	NA	NA	NA	NA	NA	NA	NA	D5	1	no	no	no	no	NA	NA	0	NA	NA	NA
41	40	>2 year	21.8	6.16	26	1.8	2.91	25.15589569	4	4.5	9.63	30	40.77	¡Ý30	35.54	4.31	Ultra long	3300	11	1101	1.64	0.71	6	icsi	NA	NA	NA	NA	3	3	3	0	NA	NA	NA	NA	NA	D3	2	no	no	no	no	NA	NA	0	NA	NA	NA
37	43	>2 year	18.1	6.5	47.8	2.39	3.73	21.2244898	4	0.1	29.39	0.96	3.22	¡Ý30	46.5	4.93	Ultra long	2025	11	1809	1.48	0.781	15	icsi	NA	NA	NA	NA	9	4	3	0	NA	NA	NA	NA	NA	D3	2	yes	yes	no	yes	38	Full-term delivery	1	boy	3200	NA
23	32	>2 year	21.7	7.55	28.2	7.54	1.63	21.484375	4	3	73.8	56.34	69.4	¡Ý30	48.24	7.84	Ultra long	2175	13	1015	0.53	0.68	8	R-ICSI	0	0	0	0	NA	NA	NA	NA	7	7	6	7	3	D4	1	yes	no	no	no	NA	NA	0	NA	NA	NA
36	36	>2 year	21	9.25	40.05	3.71	1.22	25.82644628	4	2.8	137.75	51.48	60.77	£¼30	9.05	6.83	Ultra long	3825	14	898	2.85	0.47	4	ivf	3	3	3	1	NA	NA	NA	NA	NA	NA	NA	NA	NA	D3	2	yes	yes	no	yes	39	Full-term delivery	1	girl	2800	NA
32	48	>2 year	27.2	6.48	38.44	6.02	2.88	24.91349481	4	3.5	85.64	37.52	48.41	£¼30	14.25	5.39	Ultra long	2925	11	1577	1.75	0.574	11	ivf	7	6	8	1	NA	NA	NA	NA	NA	NA	NA	NA	NA	D3	2	yes	yes	no	yes	37	Full-term delivery	2	girl	2450	girl
33	39	¡Ü2 year	27.9	4.5	15.4	2.52	3.36	25.64891762	14	1	205	10	18	¡Ý30	51.94	2.45	Ultra long	2850	14	1931	2.38	0.81	19	R-ICSI	1	1	5	1	NA	NA	NA	NA	8	5	4	8	1	D5	1	yes	yes	no	yes	38	Full-term delivery	1	boy	3500	NA
33	31	>2 year	19.5	7.93	57.7	10.4	1.76	21.2585034	4	1.5	91.19	30.96	41.84	£¼30	21.14	4.39	Ultra long	2175	10	1888	1.37	0.386	15	icsi	NA	NA	NA	NA	11	8	8	0	NA	NA	NA	NA	NA	D3	2	no	no	no	no	NA	NA	0	NA	NA	NA
37	36	¡Ü2 year	25.4	7.05	26.3	3.84	1.67	23.87511478	4	3.2	16.83	7.02	10.88	¡Ý30	55.14	1	Ultra long	3375	13	1171	1.07	0.49	9	icsi	NA	NA	NA	NA	7	4	4	1	NA	NA	NA	NA	NA	D5	1	yes	yes	no	yes	40	Full-term delivery	1	girl	3000	NA
30	34	>2 year	24	5.76	31.3	5.95	3.7	22.49134948	4	5	55.84	43.44	49.65	£¼30	11.78	6.9	Ultra long	2212.5	14	2009	1.05	0.71	10	ivf	6	6	9	0	NA	NA	NA	NA	NA	NA	NA	NA	NA	D3	2	no	no	no	no	NA	NA	0	NA	NA	NA
26	24	¡Ü2 year	22.5	8.2	9.185	2.07	3.42	28.40909091	4	3	70.64	5.52	10.2	£¼30	26.28	4.93	Ultra long	1425	11	2274	1.34	0.66	17	icsi	NA	NA	NA	NA	12	8	7	2	NA	NA	NA	NA	NA	D3	2	no	no	no	no	NA	NA	0	NA	NA	NA
32	30	¡Ü2 year	18.4	6.11	80.6	13.7	5.54	23.88946281	4	6	135.13	30.77	42.13	£¼30	18.36	5.31	Ultra long	1875	12	3390	1.68	0.45	25	ivf	20	20	23	7	NA	NA	NA	NA	NA	NA	NA	NA	NA	D5	1	yes	yes	no	yes	40	Full-term delivery	1	girl	3050	NA
29	31	¡Ü2 year	18.5	4.53	21.5	1.83	3.27	21.2244898	4	1	3.78	8.33	9.72	£¼30	22.29	2.49	Ultra long	2325	13	1158	1.35	0.22	7	icsi	NA	NA	NA	NA	3	2	1	0	NA	NA	NA	NA	NA	D3	1	yes	yes	no	yes	37	Full-term delivery	1	boy	2400	NA
28	32	>2 year	33.2	6.5	27	4.38	4.18	23.09540901	4	2.1	83.63	38.28	50.14	£¼30	7.71	4.31	Ultra long	2025	9	2112	2.99	0.46	18	ivf	13	12	14	3	NA	NA	NA	NA	NA	NA	NA	NA	NA	D5	1	yes	yes	yes	no	NA	NA	0	NA	NA	NA
26	32	¡Ü2 year	22.7	5.82	41.5	8.68	4.3	24.44727891	7	2	75	40	67	¡Ý30	48.82	4.9	Ultra long	2112.5	12	1447	2.32	0.77	12	ivf	7	7	10	1	NA	NA	NA	NA	NA	NA	NA	NA	NA	D4	1	yes	yes	no	yes	38	Full-term delivery	1	girl	3500	NA
25	23	>2 year	18.3	5.96	20.9	6.06	2.88	17.30103806	4	3.2	114.5	59.97	76.2	£¼30	8.17	4.9	Ultra long	1087.5	9	1085	1	0.36	12	ivf	9	9	12	1	NA	NA	NA	NA	NA	NA	NA	NA	NA	D5	1	yes	yes	no	yes	40	Full-term delivery	1	boy	3200	NA
31	29	>2 year	19.8	9.3	186.86	5.23	1.67	25.38146854	3	8.4	9.06	50.43	74.78	£¼30	9.49	5.88	Ultra long	2925	13	2798	1.71	0.93	17	icsi	NA	NA	NA	NA	10	6	6	0	NA	NA	NA	NA	NA	D5	1	yes	yes	no	yes	38	Full-term delivery	1	boy	3300	NA
31	32	>2 year	20.4	7.06	42.2	7.32	3	23.38868656	4	4.9	69.46	22.28	33.5	£¼30	11.23	3.98	Ultra long	1537.5	11	1759	1.17	0.82	17	R-ICSI	0	0	4	0	NA	NA	NA	NA	11	10	10	11	0	D5	1	yes	yes	no	yes	38	Full-term delivery	1	girl	3250	NA
39	37	>2 year	20.3	7.17	58.2	12.9	4.22	24.41927902	4	2.7	171.17	42.65	55.07	£¼30	13.25	4.72	Ultra long	1125	9	1982	2.51	0.32	15	ivf	7	7	12	0	NA	NA	NA	NA	NA	NA	NA	NA	NA	D5	1	yes	no	no	no	NA	NA	0	NA	NA	NA
28	30	>2 year	24	4.43	25.5	5.95	2.94	28.72737719	4	4	35.12	44.39	55.16	£¼30	14.32	5.31	Ultra long	1800	10	1634	1.64	0.55	15	R-ICSI	3	3	4	0	NA	NA	NA	NA	6	4	4	6	0	D5	1	yes	yes	no	yes	36	premature birth	1	boy	2960	NA
29	32	>2 year	22.8	6.53	40.4	6.23	2.15	26.92743764	3	2.9	79.7	61.66	74.9	£¼30	6.25	4.74	Ultra long	2400	11	1014	1.5	0.35	14	ivf	9	9	11	2	NA	NA	NA	NA	NA	NA	NA	NA	NA	D5	1	yes	yes	no	yes	39	Full-term delivery	1	girl	3550	NA
33	32	>2 year	15.7	9.34	54.5	3.75	1.96	19.59183673	3	2.8	4.49	22.77	26.73	¡Ý30	32.32	4.33	Ultra long	2150	12	3074	1.37	0.51	9	ivf	6	6	6	0	NA	NA	NA	NA	NA	NA	NA	NA	NA	D4	1	no	no	no	no	NA	NA	0	NA	NA	NA
38	45	>2 year	25	19.05	33.2	4.77	3.51	26.44628099	5	2.9	135.45	36.63	55	£¼30	12.38	4.81	Ultra long	3000	11	1234	2.26	0.34	10	ivf	5	5	9	4	NA	NA	NA	NA	NA	NA	NA	NA	NA	D5	1	no	no	no	no	NA	NA	0	NA	NA	NA
30	36	>2 year	23.1	6.6	33	4.81	5.57	22.03856749	7	2.2	188.05	22.61	35.85	£¼30	10.95	4.07	Ultra long	2250	15	3179	1.46	0.33	12	ivf	8	8	11	1	NA	NA	NA	NA	NA	NA	NA	NA	NA	D5	1	yes	yes	no	yes	40	Full-term delivery	1	girl	3400	NA
27	30	>2 year	25.9	6.49	18.6	4.13	4.26	21.22280828	4	3.3	107.26	64.43	75.33	£¼30	9.88	4.74	Ultra long	3075	12	1023	1.58	0.6	11	ivf	7	7	9	3	NA	NA	NA	NA	NA	NA	NA	NA	NA	D3	2	yes	yes	no	yes	37	Full-term delivery	1	boy	3450	NA
28	33	>2 year	20.5	11.17	81.5	17.07	3.91	23.54788069	4	3	3.36	3.13	9.38	¡Ý30	54.81	0.99	Ultra long	1425	11	2845	1.73	0.42	16	icsi	NA	NA	NA	NA	10	4	4	2	NA	NA	NA	NA	NA	D5	1	yes	yes	no	yes	39	Full-term delivery	1	boy	3150	NA
36	35	>2 year	27.8	6.83	29.6	4.74	2.99	21.96712018	4	4.3	47.57	47.68	57.95	¡Ý30	30.82	3.52	Ultra long	3825	14	1289	0.95	0.24	7	R-ICSI	2	2	2	1	NA	NA	NA	NA	5	3	3	5	2	D5	1	no	no	no	no	NA	NA	0	NA	NA	NA
29	32	>2 year	23.1	7.87	41.5	4.76	2.04	25.05930703	3	3.1	108.2	20.52	27.51	¡Ý30	32.68	4.27	Ultra long	2100	10	997	0.67	1.19	16	ivf	7	6	12	0	NA	NA	NA	NA	NA	NA	NA	NA	NA	D3	2	yes	yes	no	yes	34	premature birth	2	boy	2550	boy
33	38	>2 year	27.4	8.25	96.6	5.45	2.27	17.7154195	4	2	137.5	33.68	44.33	£¼30	8.79	4.17	Ultra long	2475	11	2048	0.97	0.2	11	ivf	6	6	8	4	NA	NA	NA	NA	NA	NA	NA	NA	NA	D5	1	yes	yes	no	yes	35	premature birth	1	boy	3050	NA
34	48	>2 year	28.1	7.86	19.7	1.46	1.13	24.4646016	7	2.2	31.3	32.45	41.13	£¼30	9.83	4.13	Ultra long	3675	14	298	0.41	0.19	2	ivf	1	1	2	1	NA	NA	NA	NA	NA	NA	NA	NA	NA	D3	1	yes	yes	yes	no	NA	NA	0	NA	NA	NA
30	32	>2 year	25.4	6.65	33.9	3.83	4.6	19.70796381	4	4.5	39.69	24.11	30.65	£¼30	28.97	4.9	Ultra long	1650	12	2178	1.3	0.14	18	R-ICSI	3	3	3	1	NA	NA	NA	NA	10	7	4	10	1	D5	1	yes	yes	no	yes	39	Full-term delivery	1	boy	4000	NA
30	35	>2 year	25.4	6.26	35.8	6.7	3.02	24.6097337	3	4.5	18.67	40.93	48.1	£¼30	10.3	4.39	Ultra long	1650	11	2836	1.52	0.37	20	R-ICSI	2	2	4	1	NA	NA	NA	NA	16	14	13	16	1	D5	1	yes	yes	no	yes	40	Full-term delivery	1	boy	4000	NA
29	29	¡Ü2 year	20.6	4.94	36.9	2.55	0.69	24.39105884	3	6.3	25.23	30.71	36.33	£¼30	6	4.26	Ultra long	3750	12	561	1.45	0.05	4	icsi	NA	NA	NA	NA	3	3	3	2	NA	NA	NA	NA	NA	D5	1	no	no	no	no	NA	NA	0	NA	NA	NA
38	44	¡Ü2 year	24	9.43	61.41	2.53	1.2	22.49134948	4	0.3	64.89	43.33	52.79	£¼30	18.63	6.9	Ultra long	2325	10	417	1.75	0.18	4	icsi	NA	NA	NA	NA	4	4	4	3	NA	NA	NA	NA	NA	D5	1	yes	yes	no	yes	38	Full-term delivery	1	boy	3250	NA
31	33	>2 year	25.8	8.42	11.1	5.56	2.56	25.59373706	3	3.6	20.47	23.85	29.62	¡Ý30	36.08	4.12	Ultra long	2700	10	929	1.12	0.28	9	ivf	8	6	9	3	NA	NA	NA	NA	NA	NA	NA	NA	NA	D5	1	yes	no	no	no	NA	NA	0	NA	NA	NA
22	24	>2 year	19.5	5.19	49.6	5.04	3.26	19.03114187	4	3	23.54	13.04	18.73	¡Ý30	36.05	3.83	Ultra long	1012.5	9	2601	2.9	0.33	18	ivf	3	3	9	1	NA	NA	NA	NA	NA	NA	NA	NA	NA	D4	2	yes	yes	yes	no	NA	NA	0	NA	NA	NA
31	35	>2 year	21.6	10	18.9	3.44	2.64	24.38237298	4	3.7	138.21	25.81	35.21	¡Ý30	33.78	3.83	antagonist	1500	9	1154	6.38	0.24	9	ivf	4	2	7	1	NA	NA	NA	NA	NA	NA	NA	NA	NA	D3	2	no	no	no	no	NA	NA	0	NA	NA	NA
37	35	¡Ü2 year	23.1	4.99	17.2	1.63	0.24	20.70081674	3	5.7	35.91	32.89	43.42	£¼30	12.55	4.13	Ultra long	2475	11	255	1.49	0.05	3	icsi	NA	NA	NA	NA	2	2	2	0	NA	NA	NA	NA	NA	D3	2	yes	yes	no	yes	38	Full-term delivery	1	boy	2500	NA
35	33	>2 year	22.7	6.5	14.1	1.79	3.27	24.81632653	4	3	315.67	37.16	44.59	¡Ý30	39.2	4.41	Ultra long	2025	9	1047	1.98	0.15	5	ivf	4	4	4	1	NA	NA	NA	NA	NA	NA	NA	NA	NA	D4	1	no	no	no	no	NA	NA	0	NA	NA	NA
29	33	>2 year	18.4	2.48	163	2.71	5.3	22.85714286	6	4	30.12	27.84	34.51	£¼30	10.6	4.13	Ultra long	1425	11	2546	1.44	0.75	17	icsi	NA	NA	NA	NA	13	13	13	4	NA	NA	NA	NA	NA	D5	1	yes	yes	no	yes	40	Full-term delivery	1	boy	3900	NA
37	40	>2 year	20	5.05	57.7	5.4	1.75	24.81632653	4	1.7	231.05	56.44	75.56	£¼30	6.04	5.15	Ultra long	1200	8	1009	1.65	0.59	7	ivf	2	2	4	0	NA	NA	NA	NA	NA	NA	NA	NA	NA	D3	2	no	no	no	no	NA	NA	0	NA	NA	NA
30	49	>2 year	27.4	4.23	114	11.7	5.86	28.71972318	3	4.5	17.31	14.68	18.77	£¼30	9.76	3.78	Ultra long	2075	11	1441	0.99	0.36	14	icsi	NA	NA	NA	NA	11	9	9	2	NA	NA	NA	NA	NA	D5	1	yes	yes	yes	no	NA	NA	0	NA	NA	NA
32	34	¡Ü2 year	22.4	4.67	39.4	6.01	3.6	27.6816609	4	2.5	31	0.43	1.29	¡Ý30	39.23	4.19	Ultra long	2387.5	12	2696	1.9	0.74	22	icsi	NA	NA	NA	NA	12	9	8	2	NA	NA	NA	NA	NA	D5	1	no	no	no	no	NA	NA	0	NA	NA	NA
30	32	>2 year	25.6	7.2	39.4	9.16	8.45	22.03856749	4	2	39.1	18.18	20.45	¡Ý30	32.91	1.48	Ultra long	2550	13	1634	1.07	0.73	14	icsi	NA	NA	NA	NA	9	7	7	0	NA	NA	NA	NA	NA	D5	1	yes	yes	no	yes	34	premature birth	1	boy	2300	NA
26	28	>2 year	17.1	2.93	87.4	4.32	5.29	24.67550027	4	4.2	96.63	32.76	46.7	¡Ý30	35.15	4.81	Ultra long	1425	11	3877	4.62	0.78	17	ivf	6	6	9	2	NA	NA	NA	NA	NA	NA	NA	NA	NA	D5	1	no	no	no	no	NA	NA	0	NA	NA	NA
43	30	¡Ü2 year	23.9	7.01	22.6	3.08	3.9	22.03856749	7	1.2	12	37	45	£¼30	21	3	Ultra long	3525	13	1068	1.21	0.12	10	R-ICSI	0	0	0	0	NA	NA	NA	NA	5	3	3	5	1	D5	1	yes	yes	no	yes	38	Full-term delivery	1	boy	3700	NA
22	25	¡Ü2 year	21.5	7.85	14.136	10.81	1.96	25.78125	4	1.8	200.81	31.06	46.59	£¼30	25.18	4.58	Ultra long	2100	12	3312	1.95	1.49	16	ivf	10	10	14	4	NA	NA	NA	NA	NA	NA	NA	NA	NA	D5	1	yes	no	no	no	NA	NA	0	NA	NA	NA
33	30	¡Ü2 year	21.3	7.15	46.8	6.51	1.89	25.46938776	4	3.6	2.76	2.86	5.71	£¼30	29.3	1.49	Ultra long	2150	12	3682	1.11	0.82	11	icsi	NA	NA	NA	NA	10	8	8	1	NA	NA	NA	NA	NA	D5	1	no	no	no	no	NA	NA	0	NA	NA	NA
29	33	¡Ü2 year	25	4.58	15.1	1.65	6.63	19.59183673	7	4.2	143.64	58.96	77.8	£¼30	11.3	4.47	Ultra long	2100	12	2308	1.8	1.71	17	ivf	12	11	14	4	NA	NA	NA	NA	NA	NA	NA	NA	NA	D5	1	yes	no	no	no	NA	NA	0	NA	NA	NA
30	32	>2 year	19.5	6.56	36.8	4.12	3.24	20.30741221	4	1.5	33.55	16.9	21.13	£¼30	16.78	4.14	Ultra long	1300	11	3762	1.68	0.2	21	icsi	NA	NA	NA	NA	16	15	15	2	NA	NA	NA	NA	NA	D5	2	yes	yes	no	yes	34	premature birth	2	boy	2350	girl
31	32	>2 year	19.7	4.45	25.73	2.02	3.3	20.2812331	5	1.8	84.2	24.24	32.44	¡Ý30	34.65	3.98	Ultra long	1650	12	2142	1.33	0.32	16	ivf	10	10	15	5	NA	NA	NA	NA	NA	NA	NA	NA	NA	D5	1	yes	yes	no	yes	39	Full-term delivery	1	boy	3600	NA
41	34	¡Ü2 year	28.9	7	21.3	5.2	2.27	32.29786616	3	2.3	44.7	55.6	64.69	£¼30	10.7	3.7	Ultra long	2850	13	2659	0.77	0.9	20	ivf	12	12	16	3	NA	NA	NA	NA	NA	NA	NA	NA	NA	D5	1	yes	yes	no	yes	38	Full-term delivery	1	boy	3500	NA
36	42	>2 year	27.5	5.68	31.7	3.96	1.51	33.41240937	4	3	73.59	40.29	49.12	£¼30	19.97	3.45	Ultra long	1925	10	1111	1.94	0.21	8	ivf	8	8	8	1	NA	NA	NA	NA	NA	NA	NA	NA	NA	D5	1	yes	yes	yes	no	NA	NA	0	NA	NA	NA
34	36	¡Ü2 year	19.4	5.68	43.6	3.45	1.15	24.4646016	3	3.5	98.19	34.07	46.97	£¼30	16.05	5.05	Ultra long	1762.5	11	1953	1.53	0.53	9	ivf	8	8	9	4	NA	NA	NA	NA	NA	NA	NA	NA	NA	D5	1	yes	yes	no	no	38	Full-term delivery	1	boy	3250	NA
34	35	¡Ü2 year	26	4.83	13.3	0.85	2.91	23.183391	3	1.5	52.29	33.43	40.96	¡Ý30	35.13	4.38	Ultra long	3375	13	991	2.4	0.16	7	R-ICSI	1	1	2	1	NA	NA	NA	NA	5	4	4	5	1	D5	1	no	no	no	no	NA	NA	0	NA	NA	NA
37	38	>2 year	20.9	7.18	48.9	4.19	1.12	22.03856749	3	2	7.49	1.35	3.15	¡Ý30	70	1.84	Ultra long	2250	10	746	1.81	0.36	5	ivf	4	4	5	1	NA	NA	NA	NA	NA	NA	NA	NA	NA	D5	1	yes	yes	no	yes	39	Full-term delivery	1	girl	3900	NA
35	46	>2 year	23.2	6.54	34.5	7.59	3.07	26.6727633	4	1.5	50.56	11.84	16.51	¡Ý30	56	4.93	Ultra long	1650	10	904	1.13	0.29	11	icsi	NA	NA	NA	NA	9	8	8	2	NA	NA	NA	NA	NA	D5	1	no	no	no	no	NA	NA	0	NA	NA	NA
30	30	>2 year	23	6.7	32.94	4.25	4.82	26.19618735	4	2.5	23.9	47.11	58.68	£¼30	10.88	4.83	Ultra long	1350	6	1403	1.7	0.4	10	ivf	8	8	10	1	NA	NA	NA	NA	NA	NA	NA	NA	NA	D5	1	yes	yes	no	yes	39	Full-term delivery	1	girl	3350	NA
36	41	>2 year	26.6	10	39	3.52	1.06	38.19632234	3	0.7	0.71	22.22	22.22	¡Ý30	43.18	0	Ultra long	3300	11	825	1.51	0.21	5	icsi	NA	NA	NA	NA	2	1	1	0	NA	NA	NA	NA	NA	D3	1	no	no	no	no	NA	NA	0	NA	NA	NA
37	37	¡Ü2 year	20.3	9.1	43.4	5.3	1.56	25.2493372	3	4	103.4	1.6	3.5	¡Ý30	62	5	Ultra long	2650	12	1625	3.04	0.95	6	icsi	NA	NA	NA	NA	5	5	5	3	NA	NA	NA	NA	NA	D5	1	yes	yes	no	no	39	Full-term delivery	1	girl	3350	NA
26	26	¡Ü2 year	20.8	4.75	30.1	4.23	2.32	32.52595156	4	2	81.18	26.08	38.3	¡Ý30	31.67	4.88	Ultra long	1051	9	2403	2.12	0.76	16	ivf	15	15	16	3	NA	NA	NA	NA	NA	NA	NA	NA	NA	D5	1	yes	yes	no	yes	39	Full-term delivery	1	girl	3100	NA
28	32	>2 year	28.2	7.56	20	4.87	2.53	26.72287252	3	0.5	36.38	27.27	48.92	£¼30	14.97	4.57	Ultra long	4725	14	1350	2.12	0.39	5	icsi	NA	NA	NA	NA	4	3	2	1	NA	NA	NA	NA	NA	D3	1	no	no	no	no	NA	NA	0	NA	NA	NA
31	35	>2 year	22.4	6.63	23.2	3.25	3.15	19.88385305	3	2.6	101.74	21.36	29.26	¡Ý30	37.69	4.39	Ultra long	2250	10	903	1.49	0.21	6	ivf	4	4	4	1	NA	NA	NA	NA	NA	NA	NA	NA	NA	D5	1	yes	yes	Not yet at the follow-up time	Not yet at the follow-up time	NA	NA	0	NA	NA	NA
33	34	>2 year	26.3	9.01	29.4	3.13	2.44	26.57312925	4	1.6	91.1	1.56	6.02	£¼30	24	4.72	Ultra long	2625	10	1408	1.51	0.19	6	icsi	NA	NA	NA	NA	6	4	4	1	NA	NA	NA	NA	NA	D3	2	yes	yes	no	yes	39	Full-term delivery	1	boy	3650	NA
31	35	>2 year	21.6	8.77	16.621	3.81	2.64	24.38237298	4	3.7	138.21	25.81	35.21	¡Ý30	33.78	3.83	Ultra long	2400	12	1587	1.62	0.54	11	ivf	4	4	6	1	NA	NA	NA	NA	NA	NA	NA	NA	NA	D5	2	yes	yes	no	yes	37	Full-term delivery	1	boy	3200	NA
33	37	¡Ü2 year	26.7	7.36	29.8	4.64	0.64	23.99945917	4	2.4	84.42	44.22	57.46	£¼30	12.85	4.76	antagonist	1800	8	675	4.07	0.27	3	ivf	1	1	3	1	NA	NA	NA	NA	NA	NA	NA	NA	NA	D3	1	yes	yes	no	yes	39	Full-term delivery	1	boy	3450	NA
30	31	¡Ü2 year	20.8	3.91	5	1.1	2.77	25.95155709	4	2.3	20.41	31.48	36.57	¡Ý30	35.29	3.83	Ultra long	1850	10	1482	2.56	0.35	8	ivf	2	2	6	0	NA	NA	NA	NA	NA	NA	NA	NA	NA	D3	2	no	no	no	no	NA	NA	0	NA	NA	NA
31	31	¡Ü2 year	23.1	2.6	16.6	1.86	1.25	30.69387755	4	1.9	91.9	43.83	54.24	£¼30	5.74	4.41	Ultra long	2700	12	1608	1.67	0.46	11	ivf	8	8	10	4	NA	NA	NA	NA	NA	NA	NA	NA	NA	D5	1	no	no	no	no	NA	NA	0	NA	NA	NA
34	33	¡Ü2 year	22.4	7.74	56.2	8.95	2.28	25.05930703	4	1.2	40.16	35.29	47.45	£¼30	10.94	4.07	antagonist	1575	7	2929	8.59	0.89	9	icsi	NA	NA	NA	NA	5	5	5	3	NA	NA	NA	NA	NA	D5	1	yes	yes	no	yes	39	Full-term delivery	1	girl	3450	NA
42	40	>2 year	23.8	26.9	37.2	8	0.83	28.40909091	3	4.2	78.44	24.4	34.49	¡Ý30	31.49	4.48	antagonist	2325	9	412	18.9	0.4	2	ivf	2	2	2	1	NA	NA	NA	NA	NA	NA	NA	NA	NA	D3	1	yes	yes	yes	no	NA	NA	0	NA	NA	NA
24	25	>2 year	19.5	6.02	29.3	6.05	3.95	25.95155709	4	4.3	17.17	10.09	17.89	¡Ý30	38.32	2.44	Ultra long	1200	9	2678	3.64	0.86	13	R-ICSI	5	5	5	2	NA	NA	NA	NA	8	6	6	8	1	D5	1	yes	yes	Not yet at the follow-up time	Not yet at the follow-up time	NA	NA	0	NA	NA	NA
31	31	>2 year	20.4	10.2	21	6.93	1.39	22.49134948	4	5.1	69.14	49.43	68.34	£¼30	4.92	4.65	antagonist	2100	9	1908	3.37	0.84	11	ivf	7	7	7	5	NA	NA	NA	NA	NA	NA	NA	NA	NA	D4	2	no	no	no	no	NA	NA	0	NA	NA	NA
36	35	¡Ü2 year	22.1	6.96	33.896	3	1.71	28.28282828	4	3.8	39.34	21.62	29.13	£¼30	16.73	5.8	Ultra long	2250	10	2260	1.9	0.59	10	ivf	7	7	10	4	NA	NA	NA	NA	NA	NA	NA	NA	NA	D5	1	yes	yes	Not yet at the follow-up time	Not yet at the follow-up time	NA	NA	0	NA	NA	NA
37	39	>2 year	23.2	4.63	47.94	5.3	2.88	25.05930703	3	0.2	57.41	6.79	11.32	¡Ý30	38.56	3.92	Ultra long	1950	11	1393	1.62	0.57	14	icsi	NA	NA	NA	NA	9	8	8	1	NA	NA	NA	NA	NA	D5	1	no	no	no	no	NA	NA	0	NA	NA	NA
32	31	¡Ü2 year	21.6	6.83	172	13.9	3.53	22.40587695	4	1.9	167.42	19.66	34.52	£¼30	27	5.26	Ultra long	1312.5	9	1347	1.73	0.46	8	ivf	7	7	8	2	NA	NA	NA	NA	NA	NA	NA	NA	NA	D5	1	yes	yes	Not yet at the follow-up time	Not yet at the follow-up time	NA	NA	0	NA	NA	NA
24	31	>2 year	28.9	4.13	121	5.98	2.01	26.7755102	7	4.6	26.58	23.56	26.22	¡Ý30	40.19	2.29	Ultra long	1925	11	1866	1.54	0.39	15	ivf	8	6	13	1	NA	NA	NA	NA	NA	NA	NA	NA	NA	D3	2	no	no	no	no	NA	NA	0	NA	NA	NA
38	39	>2 year	26	6.92	52.6	5.46	1.88	22.49134948	3	2.2	9.22	14.53	20.51	¡Ý30	43	2.79	Ultra long	2400	9	854	2.08	0.24	8	ivf	3	2	6	0	NA	NA	NA	NA	NA	NA	NA	NA	NA	D3	2	no	no	no	no	NA	NA	0	NA	NA	NA
28	34	>2 year	19.5	7.25	48.1	3.95	2.15	28.08163265	3	0.9	233.42	28.34	44.69	£¼30	20	7.21	Ultra long	1500	10	1229	5.16	0.37	6	ivf	2	1	5	1	NA	NA	NA	NA	NA	NA	NA	NA	NA	D3	1	yes	yes	Not yet at the follow-up time	Not yet at the follow-up time	NA	NA	0	NA	NA	NA
34	34	>2 year	28.4	6.27	31.8	7.03	2.08	24.8015873	2	1.7	155.92	28.79	40.3	¡Ý30	32.77	6.57	Ultra long	3150	13	1543	0.7	1.05	10	ivf	5	5	7	3	NA	NA	NA	NA	NA	NA	NA	NA	NA	D5	1	yes	yes	yes	no	NA	NA	0	NA	NA	NA
28	29	¡Ü2 year	19.4	1.69	14.2	1.54	2.03	22.85714286	3	4.1	22.3	17.37	21.19	¡Ý30	34.75	4.39	Ultra long	2325	13	1929	2.11	0.48	11	ivf	6	6	7	2	NA	NA	NA	NA	NA	NA	NA	NA	NA	D5	1	yes	yes	Not yet at the follow-up time	Not yet at the follow-up time	NA	NA	0	NA	NA	NA
32	36	¡Ü2 year	21.1	9.93	28.7	8.12	1.28	29.62962963	7	4.7	16.5	29.7	40.7	£¼30	12	14	antagonist	1575	7	588	8.27	0.52	3	icsi	NA	NA	NA	NA	3	3	3	3	NA	NA	NA	NA	NA	D5	1	yes	yes	ectopic pregnancy	no	NA	NA	0	NA	NA	NA
31	30	>2 year	24	3.97	28.2	3.22	5.02	39.79238754	2	3.4	27.54	37.01	49.51	£¼30	11.7	3.96	Ultra long	1975	12	1022	0.73	0.33	11	icsi	NA	NA	NA	NA	10	9	9	6	NA	NA	NA	NA	NA	D5	1	yes	no	no	no	NA	NA	0	NA	NA	NA
42	42	¡Ü2 year	24	8.91	41.2	5.62	0.85	25.71166208	3	2.2	19.94	23.7	34.12	¡Ý30	46.6	4.35	antagonist	1800	8	1064	4.94	0.3	5	R-ICSI	1	1	1	1	NA	NA	NA	NA	3	3	3	3	0	D3	2	no	no	no	no	NA	NA	0	NA	NA	NA
31	30	¡Ü2 year	18.5	5.63	107	10.6	8.23	19.49317739	5	2.5	157.82	47.9	61.83	£¼30	22	6.85	Ultra long	1012.5	9	3068	2.07	0.35	17	ivf	10	10	15	5	NA	NA	NA	NA	NA	NA	NA	NA	NA	D5	1	yes	yes	Not yet at the follow-up time	Not yet at the follow-up time	NA	NA	0	NA	NA	NA
36	43	¡Ü2 year	17.5	8.16	18.5	6.74	1.82	25.71166208	6	1.8	37.99	39.8	55.72	£¼30	16.18	4.83	Ultra long	2025	9	676	1.76	0.39	5	ivf	3	3	4	1	NA	NA	NA	NA	NA	NA	NA	NA	NA	D3	2	no	no	no	no	NA	NA	0	NA	NA	NA
37	38	>2 year	21.8	4.39	20	2.89	3.37	19.47077787	7	5.5	76.53	44.2	56.11	£¼30	11.27	6.86	Ultra long	2150	12	4464	2.04	1.08	16	icsi	NA	NA	NA	NA	12	9	8	4	NA	NA	NA	NA	NA	D5	1	yes	yes	Not yet at the follow-up time	Not yet at the follow-up time	NA	NA	0	NA	NA	NA
32	33	>2 year	22.2	4.6	33.54	4.96	4.06	23.87511478	4	4.2	21.17	37.95	44.2	¡Ý30	38.69	3.54	Ultra long	1237.5	11	1304	1.94	0.26	10	icsi	NA	NA	NA	NA	6	3	3	1	NA	NA	NA	NA	NA	D3	2	yes	yes	Not yet at the follow-up time	Not yet at the follow-up time	NA	NA	0	NA	NA	NA
34	34	>2 year	23.6	4.54	23.6	1.17	4.25	22.5981405	7	3.6	147.73	14.5	22.81	¡Ý30	39.17	7.88	Ultra long	3600	12	2661	1.29	0.36	11	ivf	9	9	11	0	NA	NA	NA	NA	NA	NA	NA	NA	NA	D5	1	yes	yes	Not yet at the follow-up time	Not yet at the follow-up time	NA	NA	0	NA	NA	NA
32	33	>2 year	22.8	6.83	36.99	5.68	6.05	29.38475666	4	5.2	52.21	31.52	47.51	¡Ý30	31	5.94	Ultra long	1337.5	12	2219	0.82	0.43	21	ivf	13	13	15	2	NA	NA	NA	NA	NA	NA	NA	NA	NA	D5	1	no	no	no	no	NA	NA	0	NA	NA	NA
36	36	>2 year	30.8	5.7	11.8	2.1	2	29.21616736	3	3.5	19.37	13.76	18.35	¡Ý30	40	2.97	Ultra long	2000	10	1219	1.25	0.32	11	R-ICSI	0	0	0	0	NA	NA	NA	NA	9	9	9	9	3	D5	1	yes	yes	Not yet at the follow-up time	Not yet at the follow-up time	NA	NA	0	NA	NA	NA
29	28	¡Ü2 year	24.7	5.43	26.3	4.7	3.06	25.95155709	9	3.7	44.65	17.99	22.75	¡Ý30	34.2	3.83	Ultra long	1850	10	1360	1.77	0.69	11	ivf	6	6	7	0	NA	NA	NA	NA	NA	NA	NA	NA	NA	D5	1	yes	yes	Not yet at the follow-up time	Not yet at the follow-up time	NA	NA	0	NA	NA	NA
23	26	>2 year	25.3	3.86	22.6	2.69	4.56	23.35563691	2	3.1	91.98	58.45	62.31	£¼30	13	7.7	Ultra long	1200	9	3375	1.15	0.51	31	R-ICSI	7	7	10	1	NA	NA	NA	NA	15	12	11	15	2	D5	1	yes	yes	Not yet at the follow-up time	Not yet at the follow-up time	NA	NA	0	NA	NA	NA
35	38	>2 year	28.6	1.01	244	3.65	2.57	27.99036281	4	2	9.59	15.49	23.24	¡Ý30	44	4.72	Ultra long	2700	13	734	1.31	0.35	6	ivf	5	5	6	0	NA	NA	NA	NA	NA	NA	NA	NA	NA	D3	2	yes	yes	Not yet at the follow-up time	Not yet at the follow-up time	NA	NA	0	NA	NA	NA
27	28	>2 year	20.3	4.66	80.4	10.9	4.25	30.06127876	7	2.1	28.7	16.46	21.4	£¼30	22.38	1.43	Ultra long	1350	9	2849	2.39	0.44	13	icsi	NA	NA	NA	NA	10	7	7	5	NA	NA	NA	NA	NA	D5	1	yes	yes	Not yet at the follow-up time	Not yet at the follow-up time	NA	NA	0	NA	NA	NA
40	46	>2 year	31.1	6.54	26.9	4.76	0.74	28.125	4	1	104.26	9.21	18.13	¡Ý30	34	4.78	antagonist	3000	10	694	2.44	0.34	3	R-ICSI	NA	NA	NA	NA	NA	NA	NA	NA	3	2	2	3	2	D3	2	yes	yes	Not yet at the follow-up time	Not yet at the follow-up time	NA	NA	0	NA	NA	NA
26	30	¡Ü2 year	21.5	7.07	41.1	3.78	2.32	17.35891933	1	1.8	8.93	26.98	35.45	¡Ý30	35	3.2	Ultra long	1800	12	2055	1.78	0.62	14	icsi	NA	NA	NA	NA	8	7	7	2	NA	NA	NA	NA	NA	D5	1	yes	yes	Not yet at the follow-up time	Not yet at the follow-up time	NA	NA	0	NA	NA	NA
42	48	>2 year	19.5	6.19	15.54	4.01	6.28	25.05930703	3	1.8	23.68	20.7	25.94	¡Ý30	59	4.82	Ultra long	2700	10	1477	1.94	0.53	13	icsi	NA	NA	NA	NA	9	7	7	0	NA	NA	NA	NA	NA	D3	2	no	no	no	no	NA	NA	0	NA	NA	NA
27	27	¡Ü2 year	20.3	1.69	14.6	1.67	3.14	22.03856749	3	2.2	146	38.73	56.31	¡Ý30	60.2	5.15	Ultra long	1350	11	3859	3.34	0.76	15	ivf	7	7	12	0	NA	NA	NA	NA	NA	NA	NA	NA	NA	D5	1	yes	yes	Not yet at the follow-up time	Not yet at the follow-up time	NA	NA	0	NA	NA	NA
36	36	¡Ü2 year	22.9	10.5	121	3.1	0.31	25.97011555	3	2.1	33.9	22.3	27.18	¡Ý30	33.58	3.9	Ultra long	1500	9	421	1.64	0.1	4	icsi	NA	NA	NA	NA	4	3	3	1	NA	NA	NA	NA	NA	D3	2	no	no	no	no	NA	NA	0	NA	NA	NA
28	29	>2 year	20.3	5.25	27.6	2.67	2.36	21.96712018	6	4.2	33.07	52.38	66.19	¡Ý30	40.33	4.78	Ultra long	1800	11	2255	2.82	0.47	10	ivf	9	9	10	3	NA	NA	NA	NA	NA	NA	NA	NA	NA	D5	1	yes	yes	Not yet at the follow-up time	Not yet at the follow-up time	NA	NA	0	NA	NA	NA
36	37	>2 year	26.7	6.42	54.31	8.98	4.78	24.85795455	4	3.6	54.15	45.72	55.85	¡Ý30	47.98	4.07	Ultra long	2350	12	2889	1.25	0.53	10	ivf	2	2	8	2	NA	NA	NA	NA	NA	NA	NA	NA	NA	D3	2	yes	yes	Not yet at the follow-up time	Not yet at the follow-up time	NA	NA	0	NA	NA	NA
32	36	>2 year	18.8	7.83	45.9	3.05	1.12	25.01352082	3	3	47.96	55.17	63.55	£¼30	5.95	4.15	Ultra long	1425	9	878	1.06	0.54	5	ivf	2	2	4	1	NA	NA	NA	NA	NA	NA	NA	NA	NA	D3	2	yes	Not yet at the follow-up time	no	no	NA	NA	0	NA	NA	NA
33	32	¡Ü2 year	20.7	8.29	43.7	4.73	2.67	20.07960128	3	5.1	43.63	6.5	10.83	¡Ý30	39.58	3.72	Ultra long	3300	12	2965	2.45	0.79	10	icsi	NA	NA	NA	NA	7	7	7	3	NA	NA	NA	NA	NA	D5	1	yes	yes	Not yet at the follow-up time	Not yet at the follow-up time	NA	NA	0	NA	NA	NA
30	39	>2 year	32.8	2.92	76.5	3.08	1.58	28.3446712	3	3.6	93.56	10.61	17.34	£¼30	5.01	3.2	Ultra long	3000	10	1622	1.56	0.51	7	icsi	NA	NA	NA	NA	5	5	5	3	NA	NA	NA	NA	NA	D5	1	yes	yes	Not yet at the follow-up time	Not yet at the follow-up time	NA	NA	0	NA	NA	NA
38	44	>2 year	19.7	4.76	25.45	3.34	6.21	25.76298058	4	2.9	8.39	21.83	30.28	¡Ý30	46.87	1.99	Ultra long	3075	14	1842	0.99	0.44	16	icsi	NA	NA	NA	NA	14	12	12	0	NA	NA	NA	NA	NA	D3	2	no	no	no	no	NA	NA	0	NA	NA	NA
33	33	¡Ü2 year	22.2	5.31	41.6	1.94	5.1	28.22838647	4	4.1	26.07	29.91	37.76	£¼30	24.42	3.69	antagonist	1500	10	4194	2.39	0.47	23	icsi	NA	NA	NA	NA	17	15	12	0	NA	NA	NA	NA	NA	D3	2	yes	yes	Not yet at the follow-up time	Not yet at the follow-up time	NA	NA	0	NA	NA	NA
33	39	¡Ü2 year	21.1	7.73	28.5	5.27	3.49	23.87511478	10	9.6	77.91	17.87	20.53	¡Ý30	36.63	4.83	antagonist	1350	9	2373	4.24	0.59	5	ivf	4	4	5	2	NA	NA	NA	NA	NA	NA	NA	NA	NA	D3	2	yes	yes	Not yet at the follow-up time	Not yet at the follow-up time	NA	NA	0	NA	NA	NA
42	42	¡Ü2 year	24	8.91	41.2	5.62	0.85	25.71166208	3	2.2	19.94	23.7	34.12	¡Ý30	46.6	4.35	antagonist	2025	9	556	3.37	0.18	3	icsi	NA	NA	NA	NA	2	2	1	0	NA	NA	NA	NA	NA	D3	1	no	no	no	no	NA	NA	0	NA	NA	NA
32	30	>2 year	25.4	5.89	39.5	15.5	2.61	26.12244898	5	1.8	102.89	33.64	48.34	£¼30	16.26	4.37	Ultra long	2025	12	1048	1.19	0.28	1	ivf	1	1	1	0	NA	NA	NA	NA	NA	NA	NA	NA	NA	D3	1	no	no	no	no	NA	NA	0	NA	NA	NA
31	34	>2 year	25.2	5.44	22.9	1.42	4.83	28.01022373	3	2.2	219.95	37.37	49.59	£¼30	24	5.85	Ultra long	1850	11	1358	2.45	0.87	6	ivf	3	3	4	2	NA	NA	NA	NA	NA	NA	NA	NA	NA	D5	2	yes	yes	Not yet at the follow-up time	Not yet at the follow-up time	NA	NA	0	NA	NA	NA
29	32	>2 year	20.4	6.26	47.5	7.09	6.18	21.49959688	3	1.9	26.85	1.76	3.23	¡Ý30	70.66	4.35	Ultra long	1650	11	3432	1.26	0.85	13	icsi	NA	NA	NA	NA	10	9	8	1	NA	NA	NA	NA	NA	D5	1	no	no	no	no	NA	NA	0	NA	NA	NA
31	34	¡Ü2 year	22	5.37	34.3	4.64	2.71	23.38435374	4	1.1	74.3	37.2	47.85	¡Ý30	40.24	4.31	Ultra long	2750	14	2202	0.83	1.21	10	ivf	7	7	10	5	NA	NA	NA	NA	NA	NA	NA	NA	NA	D5	1	yes	Not yet at the follow-up time	Not yet at the follow-up time	Not yet at the follow-up time	NA	NA	0	NA	NA	NA
38	47	>2 year	21.8	7.9	47.4	6.7	1.66	23.87511478	7	1.6	128.29	45.58	63.35	¡Ý30	57.67	5.53	Ultra long	1500	10	2486	1.61	0.49	12	ivf	8	8	9	1	NA	NA	NA	NA	NA	NA	NA	NA	NA	D5	1	yes	yes	no	no	NA	NA	0	NA	NA	NA
[truncated: 4 more columns]
